# Supplementary material for: Nanoformulation of Azadirachtin Improves Its Control on Cotton Pests
Source: Molecules. 2026 Jul 3;31(13):2347. doi: 10.3390/molecules31132347 (PMC13363519; doi:10.3390/molecules31132347)
Supplement: Supplementary file 1 [file molecules-31-02347-s001.zip]

Archive with 1 entries (1 files):
- molecules-4421656-supplementary.pdf
